# Supplementary material for: Mapping of QTLs Associated with Biological Nitrogen Fixation Traits in Peanuts (Arachis hypogaea L.) Using an Interspecific Population Derived from the Cross between the Cultivated Species and Its Wild Ancestors
Source: Genes (Basel). 2023 Mar 26;14(4):797. doi: 10.3390/genes14040797 (PMC10138160; doi:10.3390/genes14040797)
Supplement: Supplementary file 1 [file genes-14-00797-s001.zip]

Archive with 1 entries (1 files):
- genes-2263897-supplementary.pdf
